# Supplementary material for: Development and Evaluation of Molecular Pen-Side Assays without Prior RNA Extraction for Peste des Petits Ruminants (PPR) and Foot and Mouth Disease (FMD)
Source: Viruses. 2022 Apr 17;14(4):835. doi: 10.3390/v14040835 (PMC9026347; doi:10.3390/v14040835)
Supplement: Supplementary file 1 [file viruses-14-00835-s001.zip]

Archive with 1 entries (1 files):
- viruses-1601675-supplementary.pdf
